# Supplementary material for: Effect of Personality Type on the Occurrence of Temporomandibular Disorders—A Cross-Sectional Study
Source: Int J Environ Res Public Health. 2022 Dec 26;20(1):352. doi: 10.3390/ijerph20010352 (PMC9819750; doi:10.3390/ijerph20010352)
Supplement: Supplementary file 1 [file ijerph-20-00352-s001.zip]

Archive with 1 entries (1 files):
- ijerph-2070426-supplementary.pdf
